# Supplementary material for: Micrococcin P1 and P2 from Epibiotic Bacteria Associated with Isolates of Moorea producens from Kenya
Source: Mar Drugs. 2022 Feb 7;20(2):128. doi: 10.3390/md20020128 (PMC8878052; doi:10.3390/md20020128)
Supplement: Supplementary file 1 [file marinedrugs-20-00128-s001.zip]

Archive with 1 entries (1 files):
- marinedrugs-1312685-supplementary.pdf
